# Supplementary material for: Exploring the Structural and Dynamic Properties of a Chimeric Glycoside Hydrolase Protein in the Presence of Calcium Ions
Source: Int J Mol Sci. 2024 Nov 7;25(22):11961. doi: 10.3390/ijms252211961 (PMC11594105; doi:10.3390/ijms252211961)
Supplement: Supplementary file 1 [file ijms-25-11961-s001.zip]

Archive with 1 entries (1 files):
- ijms-3245267-supplementary.pdf
